# Supplementary material for: Diabetes Mellitus and Dental Implants: A Systematic Review and Meta-Analysis
Source: Materials (Basel). 2022 Apr 29;15(9):3227. doi: 10.3390/ma15093227 (PMC9105616; doi:10.3390/ma15093227)
Supplement: Supplementary file 1 [file materials-15-03227-s001.zip]

Archive with 1 entries (1 files):
- materials-1658118-supplementary.pdf
